# Supplementary material for: Secretomes of Gingival Fibroblasts From Periodontally Diseased Tissues: A Proteomic Analysis
Source: Clin Exp Dent Res. 2025 Feb 23;11(1):e70103. doi: 10.1002/cre2.70103 (PMC11847645; doi:10.1002/cre2.70103)
Supplement: Supplementary file 2 — Supporting information. [file CRE2-11-e70103-s002.xlsx]

## Sheet: Supplementary Table S1
Supplementary Table S1: List of proteins included in the human bone metabolism multiplex array (n=31)
AREG	Amphiregulin
BMP4	Bone morphogenetic protein 4
CCL2 / MCP1	C-C motif chemokine 2
CCL3	CC motif chemokine ligand 3 / Monocyte chemoattractant protein-1
CDH3	P-cadherin
CDH5	VE-Cadherin
CSF1	Colony stimulating factor 1
CXCL12	Stromal cell-derived factor 1
CXCL8	Interleukin 8
FGF1	Fibroblast growth factor 1
FGF2	Fibroblast growth factor 2
GDF2	Growth differentiation factor 2
GPNMB	Glycoprotein nonmetastatic melanoma protein B (osteoactivin)
ICAM1	Intercellular Adhesion Molecule 1
IGF1	Insulin-like growth factor-I
IL11	Interleukin 11
IL17A	Interleukin 17A
IL1A	Interleukin 1 alpha
IL1B	Interleukin 1 beta
IL6	Interleukin 6
INHBA	Inhibin, beta A
MMP13	Matrix metallopeptidase 13
MMP2	Matrix metallopeptidase 2
MMP9	Matrix metallopeptidase 9
SELE	E-Selectin
SHH	Sonic Hedgehog N-Terminal
TGFB1	Transforming growth factor beta 1
TGFB2	Transforming growth factor beta 2
TNF	Tumor necrosis factor
TNFRSF11A	TNF receptor superfamily member 1A (RANK)
VCAM1	Vascular cell adhesion protein 1

## Sheet: Supplementary Table S2
Supplementary Table S2: List of selected proteins related to wound healing
Growth factor related
Gene Symbol	Description	Accession
AHNAK	Neuroblast differentiation-associated protein AHNAK OS=Homo sapiens OX=9606 GN=AHNAK PE=1 SV=2	Q09666
LTBP1	Latent-transforming growth factor beta-binding protein 1 OS=Homo sapiens OX=9606 GN=LTBP1 PE=1 SV=4	Q14766
LTBP2	Latent-transforming growth factor beta-binding protein 2 OS=Homo sapiens OX=9606 GN=LTBP2 PE=1 SV=3	Q14767
TGFBI	Transforming growth factor-beta-induced protein ig-h3 OS=Homo sapiens OX=9606 GN=TGFBI PE=1 SV=1	Q15582
IGF2R	Cation-independent mannose-6-phosphate receptor OS=Homo sapiens OX=9606 GN=IGF2R PE=1 SV=3	P11717
IGFBP7	Insulin-like growth factor-binding protein 7 OS=Homo sapiens OX=9606 GN=IGFBP7 PE=1 SV=1	Q16270
IGFBP2	Insulin-like growth factor-binding protein 2 OS=Homo sapiens OX=9606 GN=IGFBP2 PE=1 SV=2	P18065
LTBP4	Latent-transforming growth factor beta-binding protein 4 OS=Homo sapiens OX=9606 GN=LTBP4 PE=1 SV=2	Q8N2S1
NES	Nestin OS=Homo sapiens OX=9606 GN=NES PE=1 SV=2	P48681
LTBP3	Latent-transforming growth factor beta-binding protein 3 OS=Homo sapiens OX=9606 GN=LTBP3 PE=1 SV=4	Q9NS15
HGF	Hepatocyte growth factor OS=Homo sapiens OX=9606 GN=HGF PE=1 SV=2	P14210
IGFBP6	Insulin-like growth factor-binding protein 6 OS=Homo sapiens OX=9606 GN=IGFBP6 PE=1 SV=1	P24592
IGFBP3	Insulin-like growth factor-binding protein 3 OS=Homo sapiens OX=9606 GN=IGFBP3 PE=1 SV=2	P17936
EGFR	Epidermal growth factor receptor OS=Homo sapiens OX=9606 GN=EGFR PE=1 SV=2	P00533
IGFBP5	Insulin-like growth factor-binding protein 5 OS=Homo sapiens OX=9606 GN=IGFBP5 PE=1 SV=1	P24593
IGFBP4	Insulin-like growth factor-binding protein 4 OS=Homo sapiens OX=9606 GN=IGFBP4 PE=1 SV=2	P22692
HDGF	Hepatoma-derived growth factor OS=Homo sapiens OX=9606 GN=HDGF PE=1 SV=1	P51858
TGFB1	Transforming growth factor beta-1 proprotein OS=Homo sapiens OX=9606 GN=TGFB1 PE=1 SV=2	P01137
CSF1	Macrophage colony-stimulating factor 1 OS=Homo sapiens OX=9606 GN=CSF1 PE=1 SV=2	P09603
EFEMP2	EGF-containing fibulin-like extracellular matrix protein 2 OS=Homo sapiens OX=9606 GN=EFEMP2 PE=1 SV=3	O95967
MEGF6	Multiple epidermal growth factor-like domains protein 6 OS=Homo sapiens OX=9606 GN=MEGF6 PE=1 SV=4	O75095
PDGFRA	Platelet-derived growth factor receptor alpha OS=Homo sapiens OX=9606 GN=PDGFRA PE=1 SV=1	P16234
PDGFRB	Platelet-derived growth factor receptor beta OS=Homo sapiens OX=9606 GN=PDGFRB PE=1 SV=1	P09619
NEGR1	Neuronal growth regulator 1 OS=Homo sapiens OX=9606 GN=NEGR1 PE=1 SV=3	Q7Z3B1
TGFB2	Transforming growth factor beta-2 proprotein OS=Homo sapiens OX=9606 GN=TGFB2 PE=1 SV=1	P61812
MEGF8	Multiple epidermal growth factor-like domains protein 8 OS=Homo sapiens OX=9606 GN=MEGF8 PE=1 SV=2	Q7Z7M0
GRB2	Growth factor receptor-bound protein 2 OS=Homo sapiens OX=9606 GN=GRB2 PE=1 SV=1	P62993
SDF2	Stromal cell-derived factor 2 OS=Homo sapiens OX=9606 GN=SDF2 PE=1 SV=2	Q99470
SDF2L1	Stromal cell-derived factor 2-like protein 1 OS=Homo sapiens OX=9606 GN=SDF2L1 PE=1 SV=2	Q9HCN8
EFEMP1	EGF-containing fibulin-like extracellular matrix protein 1 OS=Homo sapiens OX=9606 GN=EFEMP1 PE=1 SV=2	Q12805
MYDGF	Myeloid-derived growth factor OS=Homo sapiens OX=9606 GN=MYDGF PE=1 SV=1	Q969H8
IGF2	Insulin-like growth factor II OS=Homo sapiens OX=9606 GN=IGF2 PE=1 SV=1	P01344
TGFBR3	Transforming growth factor beta receptor type 3 OS=Homo sapiens OX=9606 GN=TGFBR3 PE=1 SV=3	Q03167
BMP1	Bone morphogenetic protein 1 OS=Homo sapiens OX=9606 GN=BMP1 PE=1 SV=2	P13497
IGF1	Insulin-like growth factor I OS=Homo sapiens OX=9606 GN=IGF1 PE=1 SV=1	P05019
EPS15L1	Epidermal growth factor receptor substrate 15-like 1 OS=Homo sapiens OX=9606 GN=EPS15L1 PE=1 SV=1	Q9UBC2
PDGFD	Platelet-derived growth factor D OS=Homo sapiens OX=9606 GN=PDGFD PE=1 SV=1	Q9GZP0
FLT1	Vascular endothelial growth factor receptor 1 OS=Homo sapiens OX=9606 GN=FLT1 PE=1 SV=2	P17948
NCAM1	Neural cell adhesion molecule 1 OS=Homo sapiens OX=9606 GN=NCAM1 PE=1 SV=3	P13591
CXCL12	Stromal cell-derived factor 1 OS=Homo sapiens OX=9606 GN=CXCL12 PE=1 SV=1	P48061
EPS15	Epidermal growth factor receptor substrate 15 OS=Homo sapiens OX=9606 GN=EPS15 PE=1 SV=2	P42566
NPDC1	Neural proliferation differentiation and control protein 1 OS=Homo sapiens OX=9606 GN=NPDC1 PE=1 SV=2	Q9NQX5
TGFBR2	TGF-beta receptor type-2 OS=Homo sapiens OX=9606 GN=TGFBR2 PE=1 SV=2	P37173
MET	Hepatocyte growth factor receptor OS=Homo sapiens OX=9606 GN=MET PE=1 SV=4	P08581
MEGF10	Multiple epidermal growth factor-like domains protein 10 OS=Homo sapiens OX=9606 GN=MEGF10 PE=1 SV=1	Q96KG7
KITLG	Kit ligand OS=Homo sapiens OX=9606 GN=KITLG PE=1 SV=1	P21583
PDGFC	Platelet-derived growth factor C OS=Homo sapiens OX=9606 GN=PDGFC PE=1 SV=2	Q9NRA1
Angiogenesis related
Gene Symbol	Description	Accession
EF1 (EEF1A1)	Elongation factor 1-alpha 1 OS=Homo sapiens OX=9606 GN=EEF1A1 PE=1 SV=1	P68104
ANGPTL2	Angiopoietin-related protein 2 OS=Homo sapiens OX=9606 GN=ANGPTL2 PE=1 SV=1	Q9UKU9
VEGFC	Vascular endothelial growth factor C OS=Homo sapiens OX=9606 GN=VEGFC PE=1 SV=1	P49767
ANGPTL4	Angiopoietin-related protein 4 OS=Homo sapiens OX=9606 GN=ANGPTL4 PE=1 SV=2	Q9BY76
ACE	Angiotensin-converting enzyme OS=Homo sapiens OX=9606 GN=ACE PE=1 SV=1	P12821
ESM1	Endothelial cell-specific molecule 1 OS=Homo sapiens OX=9606 GN=ESM1 PE=1 SV=2	Q9NQ30
PROCR	Endothelial protein C receptor OS=Homo sapiens OX=9606 GN=PROCR PE=1 SV=1	Q9UNN8
VEGFA	Vascular endothelial growth factor A OS=Homo sapiens OX=9606 GN=VEGFA PE=1 SV=2	P15692
FLT4	Vascular endothelial growth factor receptor 3 OS=Homo sapiens OX=9606 GN=FLT4 PE=1 SV=3	P35916
Extracellular matrix related
Gene Symbol	Description	Accession
COL1A2	Collagen alpha-2(I) chain OS=Homo sapiens OX=9606 GN=COL1A2 PE=1 SV=7	P08123
COL1A1	Collagen alpha-1(I) chain OS=Homo sapiens OX=9606 GN=COL1A1 PE=1 SV=6	P02452
MMP2	72 kDa type IV collagenase OS=Homo sapiens OX=9606 GN=MMP2 PE=1 SV=2	P08253
ECM1	Extracellular matrix protein 1 OS=Homo sapiens OX=9606 GN=ECM1 PE=1 SV=2	Q16610
CSPG4	Chondroitin sulfate proteoglycan 4 OS=Homo sapiens OX=9606 GN=CSPG4 PE=1 SV=2	Q6UVK1
MMP1	Interstitial collagenase OS=Homo sapiens OX=9606 GN=MMP1 PE=1 SV=3	P03956
SPARC	SPARC OS=Homo sapiens OX=9606 GN=SPARC PE=1 SV=1	P09486
POSTN	Periostin OS=Homo sapiens OX=9606 GN=POSTN PE=1 SV=2	Q15063
TIMP2	Metalloproteinase inhibitor 2 OS=Homo sapiens OX=9606 GN=TIMP2 PE=1 SV=2	P16035
COL3A1	Collagen alpha-1(III) chain OS=Homo sapiens OX=9606 GN=COL3A1 PE=1 SV=4	P02461
MXRA5	Matrix-remodeling-associated protein 5 OS=Homo sapiens OX=9606 GN=MXRA5 PE=1 SV=3	Q9NR99
TIMP1	Metalloproteinase inhibitor 1 OS=Homo sapiens OX=9606 GN=TIMP1 PE=1 SV=1	P01033
MMP3	Stromelysin-1 OS=Homo sapiens OX=9606 GN=MMP3 PE=1 SV=2	P08254
CEMIP	Cell migration-inducing and hyaluronan-binding protein OS=Homo sapiens OX=9606 GN=CEMIP PE=1 SV=2	Q8WUJ3
MXRA8	Matrix remodeling-associated protein 8 OS=Homo sapiens OX=9606 GN=MXRA8 PE=1 SV=1	Q9BRK3
CTSL	Procathepsin L OS=Homo sapiens OX=9606 GN=CTSL PE=1 SV=2	P07711
MMP14	Matrix metalloproteinase-14 OS=Homo sapiens OX=9606 GN=MMP14 PE=1 SV=3	P50281
CRTAP	Cartilage-associated protein OS=Homo sapiens OX=9606 GN=CRTAP PE=1 SV=1	O75718
TIMP3	Metalloproteinase inhibitor 3 OS=Homo sapiens OX=9606 GN=TIMP3 PE=1 SV=2	P35625
COLGALT1	Procollagen galactosyltransferase 1 OS=Homo sapiens OX=9606 GN=COLGALT1 PE=1 SV=1	Q8NBJ5
COPS2	COP9 signalosome complex subunit 2 OS=Homo sapiens OX=9606 GN=COPS2 PE=1 SV=1	P61201
COL4A1	Collagen alpha-1(IV) chain OS=Homo sapiens OX=9606 GN=COL4A1 PE=1 SV=4	P02462
COL18A1	Collagen alpha-1(XVIII) chain OS=Homo sapiens OX=9606 GN=COL18A1 PE=1 SV=5	P39060
COL2A1	Collagen alpha-1(II) chain OS=Homo sapiens OX=9606 GN=COL2A1 PE=1 SV=3	P02458
Inflammation/immune related
Gene Symbol	Description	Accession
PTGFRN	Prostaglandin F2 receptor negative regulator OS=Homo sapiens OX=9606 GN=PTGFRN PE=1 SV=2	Q9P2B2
IKBKG	NF-kappa-B essential modulator OS=Homo sapiens OX=9606 GN=IKBKG PE=1 SV=2	Q9Y6K9
NFATC4	Nuclear factor of activated T-cells, cytoplasmic 4 OS=Homo sapiens OX=9606 GN=NFATC4 PE=1 SV=2	Q14934
TNFRSF11B	Tumor necrosis factor receptor superfamily member 11B OS=Homo sapiens OX=9606 GN=TNFRSF11B PE=1 SV=3	O00300
CCN3	CCN family member 3 OS=Homo sapiens OX=9606 GN=CCN3 PE=1 SV=1	P48745
CCN2	CCN family member 2 OS=Homo sapiens OX=9606 GN=CCN2 PE=1 SV=2	P29279
CLEC11A	C-type lectin domain family 11 member A OS=Homo sapiens OX=9606 GN=CLEC11A PE=1 SV=1	Q9Y240
IL6ST	Interleukin-6 receptor subunit beta OS=Homo sapiens OX=9606 GN=IL6ST PE=1 SV=2	P40189
ILF2	Interleukin enhancer-binding factor 2 OS=Homo sapiens OX=9606 GN=ILF2 PE=1 SV=2	Q12905
CCN1	CCN family member 1 OS=Homo sapiens OX=9606 GN=CCN1 PE=1 SV=1	O00622
RHOA	Transforming protein RhoA OS=Homo sapiens OX=9606 GN=RHOA PE=1 SV=1	P61586
PTGES3	Prostaglandin E synthase 3 OS=Homo sapiens OX=9606 GN=PTGES3 PE=1 SV=1	Q15185
CCL2	C-C motif chemokine 2 OS=Homo sapiens OX=9606 GN=CCL2 PE=1 SV=1	P13500
TNFAIP6	Tumor necrosis factor-inducible gene 6 protein OS=Homo sapiens OX=9606 GN=TNFAIP6 PE=1 SV=2	P98066
TNFRSF12A	Tumor necrosis factor receptor superfamily member 12A OS=Homo sapiens OX=9606 GN=TNFRSF12A PE=1 SV=1	Q9NP84
TNFRSF1A	Tumor necrosis factor receptor superfamily member 1A OS=Homo sapiens OX=9606 GN=TNFRSF1A PE=1 SV=1	P19438
TNFRSF10B	Tumor necrosis factor receptor superfamily member 10B OS=Homo sapiens OX=9606 GN=TNFRSF10B PE=1 SV=2	O14763
ROCK2	Rho-associated protein kinase 2 OS=Homo sapiens OX=9606 GN=ROCK2 PE=1 SV=4	O75116
IL1RAP	Interleukin-1 receptor accessory protein OS=Homo sapiens OX=9606 GN=IL1RAP PE=1 SV=2	Q9NPH3
Cell adhesion related
Gene Symbol	Description	Accession
PLEC	Plectin OS=Homo sapiens OX=9606 GN=PLEC PE=1 SV=3	Q15149
CDH2	Cadherin-2 OS=Homo sapiens OX=9606 GN=CDH2 PE=1 SV=4	P19022
CDH13	Cadherin-13 OS=Homo sapiens OX=9606 GN=CDH13 PE=1 SV=1	P55290
CDH6	Cadherin-6 OS=Homo sapiens OX=9606 GN=CDH6 PE=1 SV=1	P55285
CDH11	Cadherin-11 OS=Homo sapiens OX=9606 GN=CDH11 PE=1 SV=2	P55287
FN1	Fibronectin OS=Homo sapiens OX=9606 GN=FN1 PE=1 SV=5	P02751
LAMC1	Laminin subunit gamma-1 OS=Homo sapiens OX=9606 GN=LAMC1 PE=1 SV=3	P11047
VIM	Vimentin OS=Homo sapiens OX=9606 GN=VIM PE=1 SV=4	P08670
LAMA4	Laminin subunit alpha-4 OS=Homo sapiens OX=9606 GN=LAMA4 PE=1 SV=4	Q16363
LAMB1	Laminin subunit beta-1 OS=Homo sapiens OX=9606 GN=LAMB1 PE=1 SV=2	P07942
LAMB2	Laminin subunit beta-2 OS=Homo sapiens OX=9606 GN=LAMB2 PE=1 SV=2	P55268
VCL	Vinculin OS=Homo sapiens OX=9606 GN=VCL PE=1 SV=4	P18206
ITGBL1	Integrin beta-like protein 1 OS=Homo sapiens OX=9606 GN=ITGBL1 PE=2 SV=1	O95965
LAMA5	Laminin subunit alpha-5 OS=Homo sapiens OX=9606 GN=LAMA5 PE=1 SV=8	O15230
LAMA2	Laminin subunit alpha-2 OS=Homo sapiens OX=9606 GN=LAMA2 PE=1 SV=4	P24043
LAMA3	Laminin subunit alpha-3 OS=Homo sapiens OX=9606 GN=LAMA3 PE=1 SV=3	Q16787
ITGB1	Integrin beta-1 OS=Homo sapiens OX=9606 GN=ITGB1 PE=1 SV=2	P05556
ITGA3	Integrin alpha-3 OS=Homo sapiens OX=9606 GN=ITGA3 PE=1 SV=5	P26006
NLGN2	Neuroligin-2 OS=Homo sapiens OX=9606 GN=NLGN2 PE=1 SV=1	Q8NFZ4

## Sheet: Supplementary Table S3
Supplementary Table S3: List of exclusive proteins in the GF-perio and GF-healthy groups
GF-perio (n=127)			GF-healthy (n=111)
ABHD11	Protein ABHD11 OS		ACTBL2	Beta-actin-like protein 2 OS
ACOT1	Acyl-coenzyme A thioesterase 1 OS		AIFM1	Apoptosis-inducing factor 1, mitochondrial OS
ADGRE5	Adhesion G protein-coupled receptor E5 OS		ARFGEF1	Brefeldin A-inhibited guanine nucleotide-exchange protein 1 OS
ADIRF	Adipogenesis regulatory factor OS		ATP1B3	Sodium/potassium-transporting ATPase subunit beta-3 OS
AGL	Glycogen debranching enzyme OS		BAD	Bcl2-associated agonist of cell death OS
AGO2	Protein argonaute-2 OS		BBS7	Bardet-Biedl syndrome 7 protein OS
ALDH7A1	Alpha-aminoadipic semialdehyde dehydrogenase OS		CCN4	CCN family member 4 OS
ANTXR1	Anthrax toxin receptor 1 OS		CD151	CD151 antigen OS
AP2M1	AP-2 complex subunit mu OS		CD99L2	CD99 antigen-like protein 2 OS
ARL3	ADP-ribosylation factor-like protein 3 OS		CDC42EP1	Cdc42 effector protein 1 OS
BANF1	Barrier-to-autointegration factor OS		CNGB1	Cyclic nucleotide-gated cation channel beta-1 OS
BAX	Apoptosis regulator BAX OS		COL11A1	Collagen alpha-1(XI) chain OS
BDH2	Dehydrogenase/reductase SDR family member 6 OS		COL7A1	Collagen alpha-1(VII) chain OS
BIN1	Myc box-dependent-interacting protein 1 OS		COPS7B	COP9 signalosome complex subunit 7b OS
BLVRB	Flavin reductase (NADPH) OS		CRYZ	Quinone oxidoreductase OS
BST1	ADP-ribosyl cyclase/cyclic ADP-ribose hydrolase 2 OS		CTNNA1	Catenin alpha-1 OS
C19orf53	Leydig cell tumor 10 kDa protein homolog OS		CXCL1	Growth-regulated alpha protein OS
CCDC6	Coiled-coil domain-containing protein 6 OS		CXCL8	Interleukin-8 OS
CHST12	Carbohydrate sulfotransferase 12 OS		DAB2	Disabled homolog 2 OS
CIAO1	Probable cytosolic iron-sulfur protein assembly protein CIAO1 OS		DDX42	ATP-dependent RNA helicase DDX42 OS
CIAO2B	Cytosolic iron-sulfur assembly component 2B OS		DEK	Protein DEK OS
CNOT7	CCR4-NOT transcription complex subunit 7 OS		DHX9	ATP-dependent RNA helicase A OS
COL18A1	Collagen alpha-1(XVIII) chain OS		DNAJC10	DnaJ homolog subfamily C member 10 OS
COL2A1	Collagen alpha-1(II) chain OS		DNASE2	Deoxyribonuclease-2-alpha OS
COL4A1	Collagen alpha-1(IV) chain OS		DNLZ	DNL-type zinc finger protein OS
COMT	Catechol O-methyltransferase OS		DPT	Dermatopontin OS
COPS7A	COP9 signalosome complex subunit 7a OS		EPHB2	Ephrin type-B receptor 2 OS
CPLX4	Complexin-4 OS		FGF2	Fibroblast growth factor 2 OS
CPNE1	Copine-1 OS		FGF7	Fibroblast growth factor 7 OS
CRIP1	Cysteine-rich protein 1 OS		FGGY	FGGY carbohydrate kinase domain-containing protein OS
CRIP2	Cysteine-rich protein 2 OS		FKBP15	FK506-binding protein 15 OS
CTPS1	CTP synthase 1 OS		FKBP5	Peptidyl-prolyl cis-trans isomerase FKBP5 OS
DIS3L2	DIS3-like exonuclease 2 OS		FSTL3	Follistatin-related protein 3 OS
DKK1	Dickkopf-related protein 1 OS		G3BP2	Ras GTPase-activating protein-binding protein 2 OS
DNAJC9	DnaJ homolog subfamily C member 9 OS		GLTP	Glycolipid transfer protein OS
DPP9	Dipeptidyl peptidase 9 OS		GPC6	Glypican-6 OS
DPY30	Protein dpy-30 homolog OS		GPRIN1	G protein-regulated inducer of neurite outgrowth 1 OS
DYNLRB1	Dynein light chain roadblock-type 1 OS		GTF2I	General transcription factor II-I OS
EML4	Echinoderm microtubule-associated protein-like 4 OS		HDGFL3	Hepatoma-derived growth factor-related protein 3 OS
ENDOD1	Endonuclease domain-containing 1 protein OS		HMGN1	Non-histone chromosomal protein HMG-14 OS
EPN1	Epsin-1 OS		HNRNPH3	Heterogeneous nuclear ribonucleoprotein H3 OS
F10	Coagulation factor X OS		HSD17B10	3-hydroxyacyl-CoA dehydrogenase type-2 OS
FAM20B	Glycosaminoglycan xylosylkinase OS		KDR	Vascular endothelial growth factor receptor 2 OS
FAM83B	Protein FAM83B OS		LSM14A	Protein LSM14 homolog A OS
FDX1	Adrenodoxin, mitochondrial OS		MATN2	Matrilin-2 OS
FGG	Fibrinogen gamma chain OS		MBTPS1	Membrane-bound transcription factor site-1 protease OS
FUBP1	Far upstream element-binding protein 1 OS		MCM4	DNA replication licensing factor MCM4 OS
GATD1	Glutamine amidotransferase-like class 1 domain-containing protein 1 OS		MCM6	DNA replication licensing factor MCM6 OS
GBA1	Lysosomal acid glucosylceramidase OS		METAP1	Methionine aminopeptidase 1 OS
GCSH	Glycine cleavage system H protein, mitochondrial OS		MOB4	MOB-like protein phocein OS
GOLGA3	Golgin subfamily A member 3 OS		MSL1	Male-specific lethal 1 homolog OS
GON7	EKC/KEOPS complex subunit GON7 OS		MXRA7	Matrix-remodeling-associated protein 7 OS
GRHPR	Glyoxylate reductase/hydroxypyruvate reductase OS		NDUFA3	NADH dehydrogenase [ubiquinone] 1 alpha subcomplex subunit 3 OS
GSTK1	Glutathione S-transferase kappa 1 OS		NR2C2AP	Nuclear receptor 2C2-associated protein OS
HDHD2	Haloacid dehalogenase-like hydrolase domain-containing protein 2 OS		NRBP1	Nuclear receptor-binding protein OS
HSPA13	Heat shock 70 kDa protein 13 OS		NUP37	Nucleoporin Nup37 OS
HYI	Putative hydroxypyruvate isomerase OS		OLFML1	Olfactomedin-like protein 1 OS
ITK	Tyrosine-protein kinase ITK/TSK OS		PDGFRL	Platelet-derived growth factor receptor-like protein OS
JUP	Junction plakoglobin OS		PDLIM1	PDZ and LIM domain protein 1 OS
KIFBP	KIF-binding protein OS		PENK	Proenkephalin-A OS
KPRP	Keratinocyte proline-rich protein OS		PHLDB1	Pleckstrin homology-like domain family B member 1 OS
LMAN1	Protein ERGIC-53 OS		PLA2R1	Secretory phospholipase A2 receptor OS
LSG1	Large subunit GTPase 1 homolog OS		PLCD1	1-phosphatidylinositol 4,5-bisphosphate phosphodiesterase delta-1 OS
MAGED2	Melanoma-associated antigen D2 OS		PLRG1	Pleiotropic regulator 1 OS
MAGOH	Protein mago nashi homolog OS		POLR2H	DNA-directed RNA polymerases I, II, and III subunit RPABC3 OS
MAVS	Mitochondrial antiviral-signaling protein OS		PRKAR2A	cAMP-dependent protein kinase type II-alpha regulatory subunit OS
MCTS1	Malignant T-cell-amplified sequence 1 OS		PRPF31	U4/U6 small nuclear ribonucleoprotein Prp31 OS
MFAP2	Microfibrillar-associated protein 2 OS		PRSS55	Serine protease 55 OS
MKRN2	E3 ubiquitin-protein ligase makorin-2 OS		PSG4	Pregnancy-specific beta-1-glycoprotein 4 OS
MMP24OS	Protein MMP24OS OS		PSG5	Pregnancy-specific beta-1-glycoprotein 5 OS
MOXD1	DBH-like monooxygenase protein 1 OS		PTN	Pleiotrophin OS
MTHFD1	C-1-tetrahydrofolate synthase, cytoplasmic OS		RAD50	DNA repair protein RAD50 OS
NACA2	Nascent polypeptide-associated complex subunit alpha-2 OS		RIC8A	Synembryn-A OS
NAGPA	N-acetylglucosamine-1-phosphodiester alpha-N-acetylglucosaminidase OS		RILPL1	RILP-like protein 1 OS
NAPRT	Nicotinate phosphoribosyltransferase OS		RMDN1	Regulator of microtubule dynamics protein 1 OS
NEDD4	E3 ubiquitin-protein ligase NEDD4 OS		RPL22L1	60S ribosomal protein L22-like 1 OS
NIT1	Deaminated glutathione amidase OS		RPL30	60S ribosomal protein L30 OS
NLGN2	Neuroligin-2 OS		RPS6	40S ribosomal protein S6 OS
NUDCD1	NudC domain-containing protein 1 OS		SEC24A	Protein transport protein Sec24A OS
OLFML2B	Olfactomedin-like protein 2B OS		SEPTIN7	Septin-7 OS
PBDC1	Protein PBDC1 OS		SFRP2	Secreted frizzled-related protein 2 OS
PCBP1	Poly(rC)-binding protein 1 OS		SHE	SH2 domain-containing adapter protein E OS
PDAP1	28 kDa heat- and acid-stable phosphoprotein OS		SLC38A2	Sodium-coupled neutral amino acid symporter 2 OS
PDGFC	Platelet-derived growth factor C OS		SLC39A10	Zinc transporter ZIP10 OS
PGM3	Phosphoacetylglucosamine mutase OS		SLC9A1	Sodium/hydrogen exchanger 1 OS
PLTP	Phospholipid transfer protein OS		SLIT2	Slit homolog 2 protein OS
POGLUT2	Protein O-glucosyltransferase 2 OS		SMOC1	SPARC-related modular calcium-binding protein 1 OS
PPP2CA	Serine/threonine-protein phosphatase 2A catalytic subunit alpha isoform OS		SNRPF	Small nuclear ribonucleoprotein F OS
PPP6C	Serine/threonine-protein phosphatase 6 catalytic subunit OS		SNX18	Sorting nexin-18 OS
PSIP1	PC4 and SFRS1-interacting protein OS		SNX9	Sorting nexin-9 OS
PUDP	Pseudouridine-5'-phosphatase OS		SRP9	Signal recognition particle 9 kDa protein OS
RAB1B	Ras-related protein Rab-1B OS		SRRM1	Serine/arginine repetitive matrix protein 1 OS
RABEPK	Rab9 effector protein with kelch motifs OS		STUB1	E3 ubiquitin-protein ligase CHIP OS
RANGAP1	Ran GTPase-activating protein 1 OS		SUMO2	Small ubiquitin-related modifier 2 OS
RAPH1	Ras-associated and pleckstrin homology domains-containing protein 1 OS		SUMO3	Small ubiquitin-related modifier 3 OS
RPE	Ribulose-phosphate 3-epimerase OS		TATDN3	Putative deoxyribonuclease TATDN3 OS
RPL23	60S ribosomal protein L23 OS		TIMM13	Mitochondrial import inner membrane translocase subunit Tim13 OS
RPL31	60S ribosomal protein L31 OS		TNFRSF19	Tumor necrosis factor receptor superfamily member 19 OS
RPS14	40S ribosomal protein S14 OS		TRAPPC3	Trafficking protein particle complex subunit 3 OS
RPS20	40S ribosomal protein S20 OS		TRIAP1	TP53-regulated inhibitor of apoptosis 1 OS
RTRAF	RNA transcription, translation and transport factor protein OS		TRIP11	Thyroid receptor-interacting protein 11 OS
SBF1	Myotubularin-related protein 5 OS		TXNDC15	Thioredoxin domain-containing protein 15 OS
SCOC	Short coiled-coil protein OS		TXNDC2	Thioredoxin domain-containing protein 2 OS
SCRIB	Protein scribble homolog OS		UFC1	Ubiquitin-fold modifier-conjugating enzyme 1 OS
SEC14L2	SEC14-like protein 2 OS		USP39	U4/U6.U5 tri-snRNP-associated protein 2 OS
SEMA3F	Semaphorin-3F OS		VNN1	Pantetheinase OS
SGTA	Small glutamine-rich tetratricopeptide repeat-containing protein alpha OS		VPS37B	Vacuolar protein sorting-associated protein 37B OS
SH3D19	SH3 domain-containing protein 19 OS		WASF2	Actin-binding protein WASF2 OS
SLC4A2	Anion exchange protein 2 OS		WDR48	WD repeat-containing protein 48 OS
SLK	STE20-like serine/threonine-protein kinase OS		WNT5A	Protein Wnt-5a OS
SMPD1	Sphingomyelin phosphodiesterase OS		ZNRD2	Protein ZNRD2 OS
SNX6	Sorting nexin-6 OS
SQSTM1	Sequestosome-1 OS
SULF1	Extracellular sulfatase Sulf-1 OS
SYNC	Syncoilin OS
THBS3	Thrombospondin-3 OS
THBS4	Thrombospondin-4 OS
TIMM8A	Mitochondrial import inner membrane translocase subunit Tim8 A OS
TOR1B	Torsin-1B OS
TPMT	Thiopurine S-methyltransferase OS
TRIOBP	TRIO and F-actin-binding protein OS
UBA5	Ubiquitin-like modifier-activating enzyme 5 OS
UBLCP1	Ubiquitin-like domain-containing CTD phosphatase 1 OS
USP9Y	Probable ubiquitin carboxyl-terminal hydrolase FAF-Y OS
XYLT2	Xylosyltransferase 2 OS
YIF1B	Protein YIF1B OS
ZC3H15	Zinc finger CCCH domain-containing protein 15 OS

## Sheet: Supplementary Table S4
Supplementary Table S4: List of EV proteins identified in GF-perio CM (source: Vesciclepedia)
Gene Symbol
RHOA
FN1
VCL
ITGB1
TUBB4B
ANXA1
ANXA6
ANXA5
CD9
CDC42
ANXA7
FLNA
MYH9
ACTN1
ACTN4
MSN
PKM
IQGAP1
LDHA
GDI2
EEF2
TLN1
ANXA2
HSPA5
ENO1
VCP
CLTC
HSP90AB1
HSP90AA1
PGAM1
ALDOA
MFGE8
EZR
YWHAE
PRDX1
EEF1A1
GSN
HSPA8
ADAM10
GPI
LDHB
YWHAZ
TPI1
GAPDH
ACLY
CCT8
CFL1
YWHAQ
YWHAB
PPIA
YWHAG
PGK1
UBA1
CAP1
PFN1
FASN
KPNB1
CCT2
EIF4A1
CCT3
SLC3A2
TCP1
LGALS3BP
EEF1G
RAN
PRDX2
CCT6A
CCT5
BSG
EHD1
AHCY
CLIC1
PDCD6IP
HLA-A
CCT4
TFRC
SDCBP
RAB7A
GNB1
CD81
GNAI2
RAC1
ATP1A1
RAB5C
